# Supplementary material for: Activation of the insulin receptor by an insulin mimetic peptide
Source: Nat Commun. 2022 Sep 23;13:5594. doi: 10.1038/s41467-022-33274-0 (PMC9508239; doi:10.1038/s41467-022-33274-0)
Supplement: Supplementary file 3 — Source Data [file 41467_2022_33274_MOESM3_ESM.xlsx]

## Sheet: Fig2h
Fig. 2h
WT:insulin	WT:S597	K484E/L552A:insulin (KE/LA)	K484E/L552A:S597 (KE/LA)	F64A:insulin	F64A:S597	F96A:insulin	F96A:S597
100	99.5969	36.2403	24.5756	25.5311	104.522	22.4503	48.6716
111.194	135.511	40.3287	28.1165	36.9629	145.8	31.8273	80.8073
100	92.4444	40.5646	18.4043	33.486	135.058	43.1393	79.5278
105.864	111.834	44.9229	23.1925	36.5295	138.456	51.9087	82.1558
100	103.827	27.2962
100	105.385	35.0204
98.1484	151.746	30.2061
90.668	103.827	30.5031
100	105.385
100
100
100
100
p value
	F64A:S597 vs F64A:insulin	<0.0001
	F96A:S597 vs F96A:insulin	0.0138
	WT:insulin vs KE/LA:insulin	<0.0001
	WT:insulin vs F64A:insulin	<0.0001
	WT:insulin vs F96A:insulin	<0.0001
	WT:S597 vs KE/LA:S597	<0.0001
	WT:S597 vs F96A:S597	0.0043

## Sheet: Fig2j
Fig. 2j
none	S597-WT	S597-W6A	S597-F27A	S597N20	Insulin
32.048	100	58.7083	68.771	46.6788	98.7513
39.1688	100	48.1978	55.4488	47.1445	84.8849
42.4361	100	58.8745	81.3644	63.6931	119.848
S597-WT	W6A	F27A	S597N20
vs.	vs.	vs.	vs.
none	S597-WT	S597-WT	S597-WT
p value	p value	p value	p value
<0.0001	0.0002	0.0136	0.0011

## Sheet: Fig4d
Fig. 4d
		WT-insulin										WT_S597								R14A_Insulin			R14A_S597			N15K_Insulin			N15K_S597			D707A_insulin			D707A_S597			D496K_Insulin			D496K_S597			F497A_Insulin			F497A_S597
10	10	100	100	100	100	100	100	100	100	100	100	86.3624	126.755	90.1431	99.031	132.339	63.1044	120.233	99.9002	12.5535	23.1097	23.0883	64.5719	94.3508	55.256	18.8802	36.0382	31.601	73.271	116.515	105.815	18.2322	29.2591	16.6381	78.4818	115.192	97.3484	17.0454	30.0462	24.1905	75.1514	119.736	91.1737	45.7393	65.824	34.4126	90.0597	114.346	77
50	50	159.944	158.207	131.874	154.731	140.569	171.855	236.304	148.132	156.774	150.082	133.565	152.617	99.5845	148.934	228.965	90.5856	131.377	138.825	14.8207	32.4898	29.8299	109.297	135.352	96.4431	25.0122	34.8704	49.9272	97.5477	152.801	188.079	16.9243	36.461	15.1826	102.79	153.527	184.504	16.5333	36.7786	21.219	97.2896	160.628	145.804	71.5137	86.4393	34.3453	129.076	161.902	99.4761
100	100	200.636	180.137	164.957	185.752	136.316	216.833	289.655	129.794	183.376	187.942	117.245	159.582	97.2049	147.25	233.426	91.3088	163.481	136.577	18.8563	30.1514	27.6718	116.117	141.773	132.508	34.9633	44.2061	80.3114	111.603	152.182	196.91	19.9223	35.5017	19.3394	120.671	160.589	188.22	18.521	35.2573	24.5462	113.035	161.494	107.55	68.6737	111.969	61.7999	143.05	173.909	98.263
	P value	Mean of WT-insulin	Mean of WT_S597
10	0.763178	100	102.2
50	0.241043	160.8	140.6
100	0.054408	187.5	143.3
	P value	Mean of R14A_Insulin	Mean of R14A_S597
10	0.013573	19.58	71.39
50	0.002278	25.71	113.7
100	0.000223	25.56	130.1
	P value	Mean of N15K_Insulin	Mean of N15K_S597
10	0.007575	28.84	98.53
50	0.01601	36.6	146.1
100	0.023723	53.16	153.6
	P value	Mean of D707A_insulin	Mean of D707A_S597
10	0.002607	21.38	97.01
50	0.007446	22.86	146.9
100	0.002926	24.92	156.5
	P value	Mean of D496K_Insulin	Mean of D496K_S597
10	0.006188	23.76	95.35
50	0.005455	24.84	134.6
100	0.004741	26.11	127.4
	P value	Mean of F497A_Insulin	Mean of F497A_S597
10	0.034183	48.66	93.8
50	0.04987	64.1	130.2
100	0.099837	80.81	138.4
	P value	Mean of F701A/F705A_Insulin	Mean of F701A/F705A_S597
10	0.002973	43.75	99.26
50	0.008573	54.23	135.7
100	0.022156	52.73	138.8
[truncated: 6 more columns]

## Sheet: Fig4f
Fig. 4f
		0			Ins			S597
	WT	21.1892	22.9165	12.4747	100	100	100	101.317	135.122	88.2047
	R14W	14.7371	14.0799	12.2993	22.602	18.4042	17.1595	63.4046	70.2946	69.0875
	R345A	16.111	13.9512	12.4606	21.4347	30.3141	21.9542	83.0278	101.517	62.5844
	E697A	18.246	24.7955	18.3382	43.8988	53.8606	36.674	79.6931	102.865	53.5579
	Ins vs S597	p value
	WT	0.588279
	R14W	5.7e-05
	R345A	0.007592
	E697A	0.088
		WT	WT	WT
		vs.	vs.	vs.
		R14W	R345A	E697A
		p values	p values	p values
	0	0.194658	0.2403	0.702058
	insulin	1e-06	1.3e-05	0.000378
	S597	0.045318	0.223168	0.213266

## Sheet: Fig5c
Fig. 5c
Dose dependent
pY/IR										Ins vs S597
Concentration (nM)	Insulin				S597					P value
0	2.12698	2.58036	1.38619	3.26923	2.12698	2.58036	1.38619	3.26923		>0.999999
0.3	2.52665	4.60391	2.18701	7.37537	31.6872	26.6057	30.5127	38.5425	****	5.7e-05
1	2.33552	2.96202	1.90092	6.26541	81.8893	87.4342	79.8877	63.62	****	7e-06
10	2.56865	3.02594	2.62731	5.60347	100	89.3996	100	100	****	<0.000001
pAKT/AKT
Concentration (nM)	Insulin				S597					P value
0	10.0191	9.34615	9.39291	10.5389	10.0191	9.34615	9.39291	10.5389		>0.999999
0.3	5.88984	5.80394	6.03292	5.88235	52.0941	50.5803	53.266	47.4245	****	<0.000001
1	8.94282	10.14	8.99255	10.1253	74.0624	79.7917	77.0067	97.5309	****	9e-06
10	40.8357	40.0235	43.7679	43.8643	100	108.798	100	100	****	<0.000001
pERK/ERK
Concentration (nM)	Insulin				S597					P value
0	40.9943	55.6712	46.6243	39.0639	40.9943	55.6712	46.6243	39.0639		>0.999999
0.3	49.1827	52.0962	48.9977	40.4003	79.2598	69.5266	77.8684	64.1408	**	0.001235
1	58.7704	75.6157	63.8038	62.8767	93.4272	81.0634	86.9425	84.7874	**	0.003056
10	100.658	90.5171	109.359	87.4657	100	92.2213	100	100		0.850316

## Sheet: Fig5d
Fig. 5d
Time-dependent
pY/IR										Ins vs S597
Time (min)	Insulin				S597					P value
0	1.34387	2.00245	1.85331	0.868539	1.34387	2.00245	1.85331	0.868539		>0.999999
3	3.03774	3.50597	3.00848	1.83262	77.1505	116.151	93.754	93.1982	****	2.6e-05
10	3.36079	4.59317	3.5034	2.07829	100	100	100	100	****	<0.000001
30	2.58216	3.26359	3.2682	2.50881	65.2174	64.9713	94.4164	89.9385	****	7.2e-05
60	4.98824	5.19134	4.08756	2.50404	75.5435	79.8648	96.2684	94.8009	****	4e-06
120	2.98947	5.53795	3.31893	2.18369	76.1062	69.1083	90.6218	87.1739	****	5e-06
pAKT/AKT
Time (min)	Insulin				S597					P value
0	7.57583	5.06065		35.292	7.57583	5.06065		35.292		>0.999999
3	21.0715	15.9711	42.3901	27.3833	71.1315	73.9994	69.2312	65.8871	***	0.000348
10	67.2357	41.9962	73.4518	42.1715	100	100	100	100	**	0.001824
30	88.0996	59.0873	106.654	68.644	112.869	89.3046	104.779	93.5631		0.150809
60	89.3162	57.5441	103.724	65.1965	87.1425	78.1125	97.2072	80.9492		0.569586
120	46.2176	28.8404	85.5724	59.1096	57.2734	54.4095	77.9142	75.6038		0.429147
pERK/ERK
Time (min)	Insulin				S597					P value
0	47.3232	74.8077		52.4824	47.3232	74.8077		52.4824		>0.999999
3	58.8328	101.738	41.751	28.8439	55.0318	197.276	49.0352	60.6047		0.434529
10	47.6713	124.777	81.2126	57.1199	100	100	100	100		0.242562
30	37.3366	60.4761	47.0187	38.7836	32.7198	79.7949	50.8165	56.8451		0.440459
60	16.8674	30.5358	52.6554	37.8543	15.1651	42.4597	52.949	53.7722		0.592708
120	14.3433	21.5029	44.4778	40.0341	12.7783	33.6781	56.9825	54.2241		0.486348

## Sheet: Fig6c
Fig. 6c
Liver pY IR/IR						Liver pAKT/AKT						Liver pERK/ERK
PBS	Insulin	S597	S597 S20D			PBS	Insulin	S597	S597 S20D			PBS	Insulin	S597	S597 S20D
0.894888	100	27.9941	28.8664			2.63811	100	51.2152	76.5152			80.0603	100	151.123	340.528
1.39187	100	20.0149	49.6377			5.03029	100	49.3179	56.9485			38.5984	100	92.2679	220.971
1.8606	110.625	40.9257	19.867			7.97083	90.1725	62.7986	81.7907			29.4672	50.1488	125.857	280.913
1.38571	78.6066	48.2574	41.4227			2.86727	97.1531	138.188	79.6535			5.85208	104.488	97.9469	63.1273
1.36124	110.769	45.037	52.7116			3.13268	112.674	111.403	98.3939			62.0126	145.363	161.159	93.548
2.63246		29.8887	27.3785			5.45742		119.605	104.259			59.2142		144.105	26.7751
		72.3355				7.35539		94.0055						116.642
		42.6843						97.9284						70.064
		61.489						98.3596						140.136
		40.9032						92.7648						143.221
S597	S597 S20D	S597	Ins	S597 S20D		Ins	S597	S597 S20D				S597	S597 S20D	S597	Ins
vs.	vs.	vs.	vs.	vs.		vs.	vs.	vs.				vs.	vs.	vs.	vs.
PBS	PBS	Ins	PBS	Ins		PBS	PBS	PBS				PBS	PBS	Ins	PBS
<0.0001	<0.0001	<0.0001	<0.0001	<0.0001		<0.0001	<0.0001	<0.0001				0.0001	0.0409	0.1747	0.0154
****	****	++++	****	++++		****	****	****				***	*	ns	*
Skeletal muscle pY IR/IR						Skeletal muscle pAKT/AKT						Skeletal muscle pERK/ERK
PBS	Insulin	S597	S597 S20D			PBS	Insulin	S597	S597 S20D			PBS	Insulin	S597	S597 S20D
3.08464	100	53.1057	55.2144			5.17345	100	63.8847	69.1945			4.78181	100	23.6941	8.07752
3.24713	100	60.1325	97.1835			3.64539	100	102.381	78.2868			2.97282	100	12.786	53.545
3.55603	91.3487	75.1398	117.087			8.68478	95.5881	86.1612	91.0585			5.45446	93.5387	8.91054	40.8915
6.56957	115.903	89.341	72.7438			7.31545	109.351	103.885	108.436			15.1601	135.556	11.6281	47.9122
2.96073	92.7478	51.414	77.8842			2.46582	95.0613	69.0475	122.314			5.56979	70.9049	22.5199	40.2148
3.61443		85.4923	57.7006			4.21363		98.0825	110.336			4.31471		18.6254	67.2048
		119.93						92.3712						13.7301
		128.792						97.2168						23.3691
		106.923						91.0894						21.9326
		76.5787						116.912						11.9677
S597	S597 S20D	Ins				S597	S597 S20D	Ins				Ins	S597	S597 S20D	S597	S597 S20D
vs.	vs.	vs.				vs.	vs.	vs.				vs.	vs.	vs.	vs.	vs.
PBS	PBS	PBS				PBS	PBS	PBS				PBS	PBS	PBS	Ins	Ins
<0.0001	<0.0001	<0.0001				<0.0001	<0.0001	<0.0001				<0.0001	0.0017	0.0013	<0.0001	0.0017
****	****	****				****	****	****				****	**	**	++++	++
WAT pY IR/IR						WAT pAKT/AKT						WAT pERK/ERK
PBS	Ins	S597	S597 S20D			PBS	Ins	S597	S597 S20D			PBS	Ins	S597	S597 S20D
3.69678	110.781	27.9104	56.2964			27.959	110.864	61.2357	79.1864			65.7755	65.1783	45.9339	73.3516
2.67881	77.807	71.4747	59.0819			31.0069	81.2359	91.5261	78.514			44.1694	107.905	57.9085	142.294
26.7312	111.412	34.5828	46.4847			38.9816	107.9	104.534	75.8488			76.4773	126.916	139.859	47.7538
2.79775	110.037	69.0802	24.071			19.0353	85.1307	140.07	55.726			80.1695	55.184	97.8839	120.532
5.56695	92.248	22.3743	18.9689			53.9423	99.374	63.5897	63.6076			63.9484	108.201	121.449	84.8062
	97.7152	42.2447	75.7408				115.495	53.3535	92.829				136.615	51.2986	111.267
		26.184						62.6022						34.8087
S597	S597 S20D	S597	S597 S20D	Ins		S597	S597 S20D	S597	S597 S20D	Ins		NS
vs.	vs.	vs.	vs.	vs.		vs.	vs.	vs.	vs.	vs.
PBS	PBS	Ins	Ins	PBS		PBS	PBS	PBS	Ins	PBS
0.0072	0.0057	<0.0001	0.0005	<0.0001		0.0095	0.0007	0.0095	0.0083	<0.0001
**	**	****	***	****		**	***	**	**	****

## Sheet: Fig6e
Fig. 6e
PBS	Insulin	S597	S597 S20D
0.799257	0.424486	0.515397	0.519193
0.847585	0.289465	0.488551	0.625077
1.06	0.442434	0.468254	0.507862
1.08726	0.682446	0.562991	0.4894
0.898299	0.68917	0.475503	0.573244
0.96178	0.591685	0.645128	0.411166
1.19886	0.459806	0.35174	0.389536
1.1432	0.354429	0.530567	0.624041
1.06547	0.736473	0.549297	0.568207
0.822146	0.466243	0.507483	0.343244
1.20612	0.525765	0.57577	0.351397
1.1404	0.840023	0.415056	0.266018
1.33891	0.441477	0.422292	0.416753
0.793734	0.647432	0.521134	0.283595
1.0823	0.329921	0.497154	0.383928
1.26737	0.57419	0.374465	0.516502
1.12096	0.475724	0.362839	0.441251
1.28646	0.364648	0.564728	0.408502
0.925815	0.424232	0.491299	0.408479
0.879606	0.396533	0.599966	0.508636

## Sheet: Fig6f
Fig. 6f
Control	Insulin	S597
1.18054	1.12879	1.04961
1.08448	1.45353	1.01305
1.07531	1.3439	1.10219
0.956766	0.814047	1.1181
0.813961	0.723137	1.15579
1.50032	1.24934	0.854848
1.12495	1.14035	1.15899
0.846191	3.2302	1.69659
0.985361	1.82682	0.805197
0.924013	1.64321	0.989769
1.11897	1.54026	0.943751
0.879978	0.810257	1.12932
1.07905	1.47068	0.823117
0.963799	0.650202	1.32038
1.01543	0.929375	0.703887
0.950448	0.921025	0.952933
0.85692	2.02864	1.19527
0.883174	1.13178	1.04245
0.907536	1.44459	1.3897
0.910163	1.86693	1.14125
1.01172	0.978009	1.01029
1.42632	1.34856	1.2128
0.942518	1.18436	0.828166
0.895372	1.17613	1.05438
1.04233	1.7289	1.29736
0.99572	2.07894	1.15494
0.965059	3.56671	3.17107
1.03798	1.4074	1.00842
0.910624	0.957644	0.836781
1.19174	0.83375	1.04728
0.926529	1.37148	1.74177
0.972003	1.56419	0.979958
0.979112	2.14357	1.59258
1.00903	1.73339	1.09883
0.978834	1.66994	1.17154
1.15386	1.18669	0.87534
1.2331	1.20132	0.595989
1.1128	1.16968	1.0586
1.26416	1.73478	0.956343
0.934569	1.06577	1.07373
0.936474	1.51012	1.56129
1.24762	1.01811	1.18932
1.17566	1.41985	1.20816
0.897531	1.22848	0.949568
1.04866	0.862062	0.832252
1.29388	1.16221	1.33578
1.27291	1.42557	1.11046
1.13681	1.16829	1.22715
0.99788	1.5605	1.36095
1.0664	1.19029	1.53551
1.07011	1.23005	1.16326
1.28351	0.918944	1.35034
1.03226	0.752995	1.56383
1.07511	0.902598	1.02077
0.856178	1.42785	1.02511
1.13916	2.10515	0.861716
0.87731	1.49878	1.04693
1.0788	0.711645	1.58669
1.14776	1.07906	1.03969
1.147	0.936945	1.16137
1.18318	0.887113	1.07954
0.980441	0.966099	1.67268
0.987511	0.79341	1.31762
1.22458	0.920147	1.76314
0.8364	0.85912	1.1768
0.799828	0.959606	1.06929
1.06823	0.889038	1.19568
1.16457	1.02953	1.22756
1.12009	1.11472	1.5151
0.895454	1.84072	1.29744
0.874294	1.12005	1.06591
1.00109	1.42652	1.5421
0.863395	0.708698	1.34289
0.980484	1.067	1.25568
0.936716	1.25362	1.58968
1.02898	0.882626	1.47211
0.935705	0.926007	1.49476
0.829266	1.14538	1.225
0.903019	0.828484	1.00809
0.917583	0.736252	1.54118
1.05178	1.06723	1.20531
1.1254	0.936451	1.28369
0.872523	1.68434	1.26828
1.05509	0.69837	1.26076
1.1714	1.77837	1.5751
1.47071	0.776457	1.51079
1.09009	0.974015	1.35843
0.916261	0.746472	1.30099
0.730016	1.23931	1.29933
0.847417	1.3737	2.35528
1.04685	1.41992	1.20563
1.13956	0.859544	1.18149
0.948463	0.933495	1.29144
0.979639	1.21551	1.19552
1.04254	2.06741	1.33629
0.952174	2.92452	1.23948
1.17233	3.51142	1.34701
1.00608	1.56321	1.43377
1.03997	2.59784	1.70214
1.13712	1.09414	1.62536
1.1158	1.37714	0.77804
1.02943	1.00065	1.03856
0.98539	1.10095	0.787778
1.07475	1.03063	1.65644
1.23973	1.47965	0.960328
0.973534	1.08187	1.08614
1.08202	1.19834	1.67862
1.16052	1.05285	1.2247
0.94745	0.967624	2.4491
0.954158	1.19006	1.38625
0.852416	1.38902	2.1129
0.926491	1.3472	2.35499
1.10623	0.908075	1.88184
1.07136	0.837321	1.40585
1.40346	0.904406	1.30167
	2.06217	1.403
	0.776327	2.11165
	1.52623	1.05287
	1.16106	1.54436
	1.51098	2.2949
	1.70551	1.18903
	2.3406	2.10323
	1.59101	1.65395
	1.42696	2.47015
	1.88596	1.01961
	0.691768	1.00971
	2.31765	1.46375
	2.05409	1.25529
	1.76575	1.37842
	2.08104	1.14943
	1.35285	1.48238
	1.76008	0.976687
	1.59944	0.911953
	1.75991	1.14333
	1.56546	1.55848
	1.67818	1.08899
	1.49596	1.13796
	1.40915	1.49691
	1.29771	1.07032
	0.826838	1.61419
	0.824696	1.20497
	1.45863	1.04117
	1.49791	1.43332
	1.39358	1.26445
	1.06034	1.02809
	1.30654	1.10284
	1.06801	1.04383
	2.12189	0.946662
	1.52791	0.94373
	1.16646	1.19153
	0.836195	1.29423
	1.22266	1.2371
	1.11412	1.21314
	0.733729	0.909163
	1.09584	1.09022
	2.20182	1.13646
	1.03876	0.790708
	1.12183	1.2002
	0.886941	1.23007
	0.775433	1.19134
	1.00063	0.991735
	0.892973	1.16198
	1.91889	1.13075
	0.522565	1.28078
	1.35998	1.26412
	0.986603	0.94419
	0.913743	0.798084
	1.31135	1.24327
	0.859854	1.06601
	0.997897	0.864796
	1.59659	1.14669
	1.49703	0.867134
	1.60434	0.827502
	1.98988	0.984405
	1.30721	0.88266
	2.01599	1.91904
	2.28167	1.00112
	1.17347	1.71118
	1.73902	1.12894
	0.690776	1.05372
	1.86122	1.385
	1.01264	1.40929
	0.869255	1.64869
	1.10522	1.55636
	1.09883	1.45748
	2.2789	1.43059
	1.21099	1.2796
	1.48359	1.73274
	1.07341	1.21846
	0.979641	1.31244
	1.13616	1.54584
	1.62925	1.51429
	2.49778	1.32963
	1.098	1.60308
	0.855414	1.07375
	0.969968	1.47567
	1.20225	1.65119
	1.57156	1.08655
	0.824617	1.25222
	1.52905	1.05977
	1.01661	1.19683
	1.79341	1.44157
	0.827445	1.46972
	1.94062	1.46858
	0.763507	1.47989
	1.18736	1.07505
	2.53232	1.27685
	1.1247	1.58807
	1.83279	1.40734
	1.32929	1.04611
	1.4081	1.32189
	1.24052	1.23213
	2.1852	1.24883
	0.97459	1.77974
	2.1286	1.21876
	1.31006	1.18257
	0.972089	1.03632
	0.921146
	1.3356
	1.69092
	1.15394

## Sheet: Fig7b
Fig.7b
		Ins (6 nmol/kg)							S597 (9 nmol/kg)						S20D (9 nmol/kg)
	0	238	226	242	233	242	198	184	195	172	250	308	266	223	187	249	198	210	232	242	250
	15	157	168	190	161	229	165	168	281	210	301	294	156	180	236	293	232	125	182	178	171
	30	183	133	177	123	145	152	150	165	147	189	135	138	148	125	155	132	136	135	133	136
	60	120	112	133	97	126	94	120	128	133	108	127	133	125	74	99	105	68	77	81	90
	90	180	137	167	129	132	141	167	112	100	110	142	137	121	77	106	111	49	62	83	78
	120	173	146	211	136	202	181	192	136	166	152	180	184	172	110	107	119	71	94	105	102
Dunnett's multiple comparisons test	Mean Diff.	95.00% CI of diff.	Below threshold?	Summary	Adjusted P Value				Tukey's multiple comparisons test	Mean Diff.	95.00% CI of diff.	Below threshold?	Summary	Adjusted P Value
Row 1									Ins (6 nmol/kg)
Ins (6 nmol/kg) vs. S597 (9 nmol/kg)	-12.38	-73.32 to 48.56	No	ns	0.8047				Row 1 vs. Row 2	46.43	6.452 to 86.41	Yes	*	0.0259
Ins (6 nmol/kg) vs. S20D (9 nmol/kg)	-0.7143	-33.41 to 31.98	No	ns	0.9978				Row 1 vs. Row 3	71.43	28.15 to 114.7	Yes	**	0.0046
									Row 1 vs. Row 4	108.7	75.45 to 142.0	Yes	***	0.0001
Row 2									Row 1 vs. Row 5	72.86	24.48 to 121.2	Yes	**	0.0073
Ins (6 nmol/kg) vs. S597 (9 nmol/kg)	-60.14	-137.5 to 17.21	No	ns	0.117				Row 1 vs. Row 6	46	-9.392 to 101.4	No	ns	0.1042
Ins (6 nmol/kg) vs. S20D (9 nmol/kg)	-25.57	-86.27 to 35.13	No	ns	0.4639				Row 2 vs. Row 3	25	-25.22 to 75.22	No	ns	0.4425
									Row 2 vs. Row 4	62.29	30.69 to 93.88	Yes	**	0.0018
Row 3									Row 2 vs. Row 5	26.43	-28.98 to 81.83	No	ns	0.4797
Ins (6 nmol/kg) vs. S597 (9 nmol/kg)	-1.81	-31.40 to 27.78	No	ns	0.9827				Row 2 vs. Row 6	-0.4286	-36.06 to 35.20	No	ns	>0.9999
Ins (6 nmol/kg) vs. S20D (9 nmol/kg)	15.86	-7.998 to 39.71	No	ns	0.1923				Row 3 vs. Row 4	37.29	10.41 to 64.16	Yes	*	0.0111
									Row 3 vs. Row 5	1.429	-15.11 to 17.97	No	ns	0.999
Row 4									Row 3 vs. Row 6	-25.43	-58.62 to 7.766	No	ns	0.1387
Ins (6 nmol/kg) vs. S597 (9 nmol/kg)	-11.1	-28.17 to 5.980	No	ns	0.2144				Row 4 vs. Row 5	-35.86	-62.33 to -9.380	Yes	*	0.0125
Ins (6 nmol/kg) vs. S20D (9 nmol/kg)	29.71	10.85 to 48.58	Yes	**	0.0037				Row 4 vs. Row 6	-62.71	-93.83 to -31.60	Yes	**	0.0016
									Row 5 vs. Row 6	-26.86	-66.61 to 12.90	No	ns	0.2077
Row 5
Ins (6 nmol/kg) vs. S597 (9 nmol/kg)	30.1	4.241 to 55.95	Yes	*	0.0242				S597 (9 nmol/kg)
Ins (6 nmol/kg) vs. S20D (9 nmol/kg)	69.57	41.05 to 98.09	Yes	***	0.0001				Row 1 vs. Row 2	-1.333	-125.9 to 123.2	No	ns	>0.9999
									Row 1 vs. Row 3	82	-19.07 to 183.1	No	ns	0.1059
Row 6									Row 1 vs. Row 4	110	19.08 to 200.9	Yes	*	0.0234
Ins (6 nmol/kg) vs. S597 (9 nmol/kg)	12.29	-20.70 to 45.27	No	ns	0.5555				Row 1 vs. Row 5	115.3	52.72 to 177.9	Yes	**	0.0037
Ins (6 nmol/kg) vs. S20D (9 nmol/kg)	76.14	44.82 to 107.5	Yes	***	0.0002				Row 1 vs. Row 6	70.67	-2.674 to 144.0	No	ns	0.0575
									Row 2 vs. Row 3	83.33	-11.84 to 178.5	No	ns	0.0814
									Row 2 vs. Row 4	111.3	-8.465 to 231.1	No	ns	0.0657
									Row 2 vs. Row 5	116.7	0.04442 to 233.3	Yes	*	0.0499
									Row 2 vs. Row 6	72	-58.10 to 202.1	No	ns	0.3164
									Row 3 vs. Row 4	28	-21.50 to 77.50	No	ns	0.3006
									Row 3 vs. Row 5	33.33	-23.75 to 90.41	No	ns	0.2781
									Row 3 vs. Row 6	-11.33	-74.21 to 51.54	No	ns	0.962
									Row 4 vs. Row 5	5.333	-24.17 to 34.84	No	ns	0.9615
									Row 4 vs. Row 6	-39.33	-68.74 to -9.929	Yes	*	0.0154
									Row 5 vs. Row 6	-44.67	-69.04 to -20.29	Yes	**	0.0038
									S20D (9 nmol/kg)
									Row 1 vs. Row 2	21.57	-70.13 to 113.3	No	ns	0.9227
									Row 1 vs. Row 3	88	56.75 to 119.3	Yes	***	0.0002
									Row 1 vs. Row 4	139.1	99.81 to 178.5	Yes	****	<0.0001
									Row 1 vs. Row 5	143.1	94.11 to 192.2	Yes	***	0.0002
									Row 1 vs. Row 6	122.9	76.43 to 169.3	Yes	***	0.0003
									Row 2 vs. Row 3	66.43	-11.39 to 144.2	No	ns	0.094
									Row 2 vs. Row 4	117.6	46.24 to 188.9	Yes	**	0.0046
									Row 2 vs. Row 5	121.6	62.40 to 180.7	Yes	**	0.0014
									Row 2 vs. Row 6	101.3	33.51 to 169.1	Yes	**	0.0076
									Row 3 vs. Row 4	51.14	32.07 to 70.22	Yes	***	0.0003
									Row 3 vs. Row 5	55.14	23.69 to 86.59	Yes	**	0.0033
									Row 3 vs. Row 6	34.86	7.128 to 62.59	Yes	*	0.0179
									Row 4 vs. Row 5	4	-12.43 to 20.43	No	ns	0.9127
									Row 4 vs. Row 6	-16.29	-32.73 to 0.1630	No	ns	0.0521
									Row 5 vs. Row 6	-20.29	-38.10 to -2.472	Yes	*	0.0283

[truncated: 9 more sheets: Fig7c, FigS6b, FigS8c, FigS8d, FigS9b, FigS9d, FigS10b, FigS10c, FigS10d]
